# Supplementary material for: Synthesis of Novel Thiazole Derivatives Bearing β-Amino Acid and Aromatic Moieties as Promising Scaffolds for the Development of New Antibacterial and Antifungal Candidates Targeting Multidrug-Resistant Pathogens
Source: Molecules. 2021 Dec 23;27(1):74. doi: 10.3390/molecules27010074 (PMC8746625; doi:10.3390/molecules27010074)
Supplement: Supplementary file 1 [file molecules-27-00074-s001.zip]

Archive with 1 entries (1 files):
- molecules-1497889-supplementary.pdf
